# Supplementary material for: Synthesis of a Novel Rigid Semi-Alicyclic Dianhydride and Its Copolymerized Transparent Polyimide Films’ Properties
Source: Polymers (Basel). 2022 Oct 2;14(19):4132. doi: 10.3390/polym14194132 (PMC9571554; doi:10.3390/polym14194132)
Supplement: Supplementary file 1 [file polymers-14-04132-s001.zip]

Archive with 1 entries (1 files):
- polymers-1940871-supplementary.pdf
